# Supplementary material for: Effects of Pickleball Intervention on the Self-Esteem and Symptoms of Patients with Schizophrenia
Source: Sports (Basel). 2025 Jan 14;13(1):21. doi: 10.3390/sports13010021 (PMC11768635; doi:10.3390/sports13010021)
Supplement: Supplementary file 1 [file sports-13-00021-s001.zip]

Archive with 1 entries (1 files):
- sports-3359095-supplementary.pdf
